# Supplementary material for: Mobile bearing total knee arthroplasty does not lead to better joint awareness compared to fixed bearing design: A systematic review and meta‐analysis
Source: J Exp Orthop. 2024 Dec 15;11(4):e70110. doi: 10.1002/jeo2.70110 (PMC11646548; doi:10.1002/jeo2.70110)
Supplement: Supplementary file 2 — Supporting information. [file JEO2-11-e70110-s002.xlsx]

## Sheet: Sheet1
Author, Year	LoE	Country	Alignment	Female percentage	Age	BMI	Follow-up	any significant difference	other outcomes	loss to follow	N-FB	FJS-mean	sd	FB-Prosthesis	N-MB	FJS-mean	sd	MB-Prosthesis
Thienpont, 2016	III	Belgium	Mechanical	0.71	68.7	29.7	1.5	NR	KSS	NA	50	71	28	Vanguard PS	50	56.5	30	ROCC Vanguard
Thomsen, 2016	III	Denmark	NS	0.6	63.9	NA	1.7	NR	OKS	NA	121	52	30	AGC	68	57	28	ROCC Vanguard
Bakircioglu, 2023	III	Turkey	Mechanical	0.1	63.7	28.5	15.3	ROM	KSS, ROM	NA	70	72.8	15.8	NexGen LPS	70	66.1	16.2	NexGen LPS
Kalaai, 2023	II	Netherlands	NS	0.39	63	29.5	5	NR	KSS, OKS, WOMAC, LEAS	12	18	62.8	7.4	Vanguard PS	20	73.4	7	DDRP Vanguard
Sohn, 2023	II	Korea	NS	0.96	69.5	26	3	NR	KSS, ROM, WOMAC, HKA	2	49	67	25	ACS PS	49	63	21	ACS PS
Ueyama, 2023	III	Japan	Mechanical	0.88	76	26.1	5.2	Follow-up	KSS, ROM	NA	95	56.9	26.5	Vanguard PS	95	55.1	26	Vanguard RP
